# Supplementary material for: Reduced Relative Sensitivity of the Elecsys SARS-CoV-2 Antigen Assay in Saliva Compared to Nasopharyngeal Swabs
Source: Microorganisms. 2021 Aug 10;9(8):1700. doi: 10.3390/microorganisms9081700 (PMC8401978; doi:10.3390/microorganisms9081700)
Supplement: Supplementary file 1 [file microorganisms-09-01700-s001.zip]

Archive with 1 entries (1 files):
- microorganisms-1285247-supplementary.xlsx
