# Supplementary material for: Reduced Relative Sensitivity of the Elecsys SARS-CoV-2 Antigen Assay in Saliva Compared to Nasopharyngeal Swabs
Source: Microorganisms. 2021 Aug 10;9(8):1700. doi: 10.3390/microorganisms9081700 (PMC8401978; doi:10.3390/microorganisms9081700)
Supplement: Supplementary file 1 [file microorganisms-09-01700-s001.zip › microorganisms-1285247-supplementary.xlsx]

## Sheet: pos NPS (paired)
No	Sample type	A_Date	COI	Ct E	Symptoms	Duration	Age	Sex
1	NPS	2020-12-09 12:52:45	8.45	28.3	Mild	NA	51	M
2	NPS	2020-12-09 12:54:09	32.71	23.3	Strong	NA	66	M
3	NPS	2020-12-09 12:55:33	3.22	26.8	Mild	NA	58	M
4	NPS	2020-12-09 12:56:57	20171	13.98	NA	NA	30	M
5	NPS	2020-12-09 12:58:21	298.6	22.77	Strong	3	56	M
6	NPS	2020-12-09 12:59:45	365.2	22.74	Mild	2	43	M
7	NPS	2020-12-09 13:01:09	89.56	15.98	NA	NA	37	F
8	NPS	2020-12-09 13:02:33	26.92	27.79	Mild	3	49	F
9	NPS	2020-12-09 13:03:57	72.22	19.99	Strong	2	25	M
10	NPS	2020-12-09 13:05:21	0.863	34.84	Strong	15	71	F
11	NPS	2020-12-09 13:06:45	0.575	28.69	Strong	13	28	M
12	NPS	2020-12-09 13:09:33	405.8	21.83	Mild	NA	59	F
13	NPS	2020-12-09 13:11:39	3223	18.06	Mild	1	30	M
14	NPS	2020-12-09 14:13:10	18581	17.37	Asymptomatic	NA	73	F
15	NPS	2020-12-09 14:51:27	262.5	25.73	Asymptomatic	NA	18	F
16	NPS	2020-12-09 14:52:51	0.619	39.05	Asymptomatic	NA	56	M
17	NPS	2020-12-09 14:54:15	0.679	35.74	Strong	10	43	M
18	NPS	2020-12-09 14:57:45	1.06	34.85	Mild	7	70	M
19	NPS	2020-12-09 14:59:09	1.36	30.96	Mild	2	55	F
20	NPS	2020-12-09 15:00:33	50.64	25.08	Mild	NA	65	M
21	NPS	2020-12-09 15:03:21	2621	20.45	Mild	NA	75	M
22	NPS	2020-12-09 15:04:45	1715	20.52	Mild	NA	38	M
23	NPS	2020-12-09 15:06:09	449.6	20.54	Mild	2	37	M
24	NPS	2020-12-09 15:07:33	3.09	27.96	Mild	1	21	M
25	NPS	2020-12-09 15:08:57	724.3	20.31	Mild	2	30	F
26	NPS	2020-12-09 15:10:21	3.51	28.11	NA	NA	49	M
27	NPS	2020-12-09 16:18:16	1.02	30.44	Strong	NA	48	M
28	NPS	2020-12-09 16:19:40	0.858	33.01	Mild	1	34	M
29	NPS	2020-12-09 15:01:57	19623	16.78	Mild	2	51	F
30	NPS	2021-01-07 10:19:39	0.663	36.62	Mild	3	16	F
31	NPS	2021-01-07 10:21:03	4.65	26.6	Mild	6	57	F
32	NPS	2021-01-07 10:22:27	1276	17.98	Strong	2	49	M
33	NPS	2021-01-07 10:23:51	6574	19.04	Mild	1	25	M
34	NPS	2021-01-07 10:25:15	1.47	29.41	Mild	9	24	M
35	NPS	2021-01-07 10:26:39	23.26	23.76	Mild	2	58	M
36	NPS	2021-01-07 10:28:03	46.39	25.99	Mild	2	30	F
37	NPS	2021-01-07 10:29:27	20779	16.64	Mild	1	53	M
38	NPS	2021-01-07 10:30:51	1.86	36.42	Mild	4	63	M
39	NPS	2021-01-07 10:32:15	24.68	24.53	Strong	1	54	M
40	NPS	2021-01-07 10:33:39	30.02	23.54	Mild	7	34	F
41	NPS	2021-01-07 10:35:03	132.9	24.24	Strong	1	35	F
42	NPS	2021-01-07 10:36:27	266.1	21.95	Mild	1	40	M
43	NPS	2021-01-07 11:11:40	297.5	20.11	Mild	1	28	M
44	NPS	2021-01-07 15:02:47	0.852	29.26	Mild	NA	36	M
45	NPS	2021-01-07 15:04:11	21.81	25.9	Strong	4	37	F
46	NPS	2021-01-07 15:05:35	139.5	20.7	Mild	4	41	M
47	NPS	2021-01-07 15:06:59	10.65	27.18	Asymptomatic	NA	17	M
48	NPS	2021-01-07 15:08:23	319	20.02	Mild	5	76	M
49	NPS	2021-01-07 15:09:47	7924	17.76	Strong	2	28	F
50	NPS	2021-01-07 15:11:11	54.75	24.29	Mild	3	32	F
51	NPS	2021-01-07 15:12:35	5.55	28.06	Mild	7	40	M
52	NPS	2021-01-07 15:13:59	3.8	27.96	Mild	5	23	M
53	NPS	2021-01-07 15:15:23	24.93	23.54	Asymptomatic	NA	47	M
54	NPS	2021-01-07 15:16:47	0.489	38.06	Asymptomatic	NA	32	M
55	NPS	2021-01-07 15:18:53	0.645	35.28	Mild	NA	18	F
56	NPS	2021-01-07 15:21:41	566.7	19.88	Strong	1	29	M
57	NPS	2021-01-08 10:40:00	677	18.41	Mild	1	23	F
58	NPS	2021-01-08 10:41:24	964.9	20.16	Mild	3	22	M
59	NPS	2021-01-08 10:42:48	949.5	21.22	Mild	1	35	F
60	NPS	2021-01-08 10:44:12	87.25	21.11	Mild	4	26	F
61	NPS	2021-01-08 10:45:36	19.05	27.64	Mild	4	23	M
62	NPS	2021-01-08 10:49:06	20700	15.97	Mild	1	34	F
63	NPS	2021-01-08 10:50:30	15225	17.38	Strong	2	25	M
64	NPS	2021-01-08 10:51:54	1319	19.59	Mild	1	19	F
65	NPS	2021-01-08 10:53:18	140.7	23.73	Mild	1	36	M
66	NPS	2021-01-08 10:54:42	7153	17.87	Strong	3	57	M
67	NPS	2021-01-08 10:56:06	282	20.66	Mild	2	21	M
68	NPS	2021-01-08 10:57:30	182.6	21.62	Strong	2	18	F
69	NPS	2021-01-08 10:58:54	15.97	28.26	Mild	10	23	F
70	NPS	2021-01-08 15:50:35	6056	17.67	Strong	3	25	M
71	NPS	2021-01-08 15:51:59	1183	18.67	Mild	5	34	M
72	NPS	2021-01-08 15:53:23	256.9	22.39	NA	NA	31	M
73	NPS	2021-01-08 15:54:47	0.784	34.28	Mild	NA	32	M
74	NPS	2021-01-08 15:56:11	3112	18.15	Strong	1	30	M
75	NPS	2021-01-08 15:57:35	1.42	29.82	Mild	2	21	F
76	NPS	2021-01-08 15:58:59	23.3	24.35	Mild	NA	32	F
77	NPS	2021-01-08 16:00:23	4610	18.41	Strong	1	39	M
78	NPS	2021-01-08 16:01:47	1143	18.05	Strong	1	25	M
79	NPS	2021-01-11 10:06:40	44.2	20.65	Mild	4	30	F
80	NPS	2021-01-11 10:08:04	0.622	38.71	Mild	4	26	M
81	NPS	2021-01-11 10:09:28	87.66	21.58	Strong	2	20	F
82	NPS	2021-01-11 10:10:52	13.59	24.77	Strong	4	55	M
83	NPS	2021-01-11 10:12:16	31.31	24.22	Mild	3	65	M
84	NPS	2021-01-11 10:13:40	9.43	26.8	Mild	3	39	F
85	NPS	2021-01-11 10:15:04	102.8	21.31	Mild	3	23	M
86	NPS	2021-01-11 10:16:28	231.2	21.67	Mild	1	42	F
87	NPS	2021-01-11 10:17:52	0.693	35.37	Mild	2	49	M

## Sheet: pos NPS (paired) (pos COIs)
No	Sample type	A_Date	COI	log10 COI	Ct E
1	NPS	2020-12-09 12:52:45	8.45	0.926857	28.3
2	NPS	2020-12-09 12:54:09	32.71	1.51468	23.3
3	NPS	2020-12-09 12:55:33	3.22	0.507856	26.8
4	NPS	2020-12-09 12:56:57	20171	4.30473	13.98
5	NPS	2020-12-09 12:58:21	298.6	2.47509	22.77
6	NPS	2020-12-09 12:59:45	365.2	2.56253	22.74
7	NPS	2020-12-09 13:01:09	89.56	1.95211	15.98
8	NPS	2020-12-09 13:02:33	26.92	1.43008	27.79
9	NPS	2020-12-09 13:03:57	72.22	1.85866	19.99
12	NPS	2020-12-09 13:09:33	405.8	2.60831	21.83
13	NPS	2020-12-09 13:11:39	3223	3.50826	18.06
14	NPS	2020-12-09 14:13:10	18581	4.26907	17.37
15	NPS	2020-12-09 14:51:27	262.5	2.41913	25.73
18	NPS	2020-12-09 14:57:45	1.06	0.0253059	34.85
19	NPS	2020-12-09 14:59:09	1.36	0.133539	30.96
20	NPS	2020-12-09 15:00:33	50.64	1.70449	25.08
21	NPS	2020-12-09 15:03:21	2621	3.41847	20.45
22	NPS	2020-12-09 15:04:45	1715	3.23426	20.52
23	NPS	2020-12-09 15:06:09	449.6	2.65283	20.54
24	NPS	2020-12-09 15:07:33	3.09	0.489958	27.96
25	NPS	2020-12-09 15:08:57	724.3	2.85992	20.31
26	NPS	2020-12-09 15:10:21	3.51	0.545307	28.11
27	NPS	2020-12-09 16:18:16	1.02	0.00860017	30.44
29	NPS	2020-12-09 15:01:57	19623	4.29277	16.78
31	NPS	2021-01-07 10:21:03	4.65	0.667453	26.6
32	NPS	2021-01-07 10:22:27	1276	3.10585	17.98
33	NPS	2021-01-07 10:23:51	6574	3.81783	19.04
34	NPS	2021-01-07 10:25:15	1.47	0.167317	29.41
35	NPS	2021-01-07 10:26:39	23.26	1.36661	23.76
36	NPS	2021-01-07 10:28:03	46.39	1.66642	25.99
37	NPS	2021-01-07 10:29:27	20779	4.31762	16.64
38	NPS	2021-01-07 10:30:51	1.86	0.269513	36.42
39	NPS	2021-01-07 10:32:15	24.68	1.39235	24.53
40	NPS	2021-01-07 10:33:39	30.02	1.47741	23.54
41	NPS	2021-01-07 10:35:03	132.9	2.12352	24.24
42	NPS	2021-01-07 10:36:27	266.1	2.42504	21.95
43	NPS	2021-01-07 11:11:40	297.5	2.47349	20.11
45	NPS	2021-01-07 15:04:11	21.81	1.33866	25.9
46	NPS	2021-01-07 15:05:35	139.5	2.14457	20.7
47	NPS	2021-01-07 15:06:59	10.65	1.02735	27.18
48	NPS	2021-01-07 15:08:23	319	2.50379	20.02
49	NPS	2021-01-07 15:09:47	7924	3.89894	17.76
50	NPS	2021-01-07 15:11:11	54.75	1.73838	24.29
51	NPS	2021-01-07 15:12:35	5.55	0.744293	28.06
52	NPS	2021-01-07 15:13:59	3.8	0.579784	27.96
53	NPS	2021-01-07 15:15:23	24.93	1.39672	23.54
56	NPS	2021-01-07 15:21:41	566.7	2.75335	19.88
57	NPS	2021-01-08 10:40:00	677	2.83059	18.41
58	NPS	2021-01-08 10:41:24	964.9	2.98448	20.16
59	NPS	2021-01-08 10:42:48	949.5	2.97749	21.22
60	NPS	2021-01-08 10:44:12	87.25	1.94077	21.11
61	NPS	2021-01-08 10:45:36	19.05	1.27989	27.64
62	NPS	2021-01-08 10:49:06	20700	4.31597	15.97
63	NPS	2021-01-08 10:50:30	15225	4.18256	17.38
64	NPS	2021-01-08 10:51:54	1319	3.12024	19.59
65	NPS	2021-01-08 10:53:18	140.7	2.14829	23.73
66	NPS	2021-01-08 10:54:42	7153	3.85449	17.87
67	NPS	2021-01-08 10:56:06	282	2.45025	20.66
68	NPS	2021-01-08 10:57:30	182.6	2.2615	21.62
69	NPS	2021-01-08 10:58:54	15.97	1.2033	28.26
70	NPS	2021-01-08 15:50:35	6056	3.78219	17.67
71	NPS	2021-01-08 15:51:59	1183	3.07298	18.67
72	NPS	2021-01-08 15:53:23	256.9	2.40976	22.39
74	NPS	2021-01-08 15:56:11	3112	3.49304	18.15
75	NPS	2021-01-08 15:57:35	1.42	0.152288	29.82
76	NPS	2021-01-08 15:58:59	23.3	1.36736	24.35
77	NPS	2021-01-08 16:00:23	4610	3.6637	18.41
78	NPS	2021-01-08 16:01:47	1143	3.05805	18.05
79	NPS	2021-01-11 10:06:40	44.2	1.64542	20.65
81	NPS	2021-01-11 10:09:28	87.66	1.9428	21.58
82	NPS	2021-01-11 10:10:52	13.59	1.13322	24.77
83	NPS	2021-01-11 10:12:16	31.31	1.49568	24.22
84	NPS	2021-01-11 10:13:40	9.43	0.974512	26.8
85	NPS	2021-01-11 10:15:04	102.8	2.01199	21.31
86	NPS	2021-01-11 10:16:28	231.2	2.36399	21.67

## Sheet: pos saliva (paired)
No	Sample type	A_Date	COI	Ct E	Symptoms	Duration	Age	Sex
1	SP	2020-12-09 12:53:27	1.8	26.7	Mild	NA	51	M
2	SP	2020-12-09 12:54:51	0.521	32.4	Strong	NA	66	M
3	SP	2020-12-09 12:56:15	0.757	26.53	Mild	NA	58	M
4	SP	2020-12-09 12:57:39	5.4	23.8	NA	NA	30	M
5	SP	2020-12-09 12:59:03	720.5	18.63	Strong	3	56	M
6	SP	2020-12-09 13:00:27	23.3	22.47	Mild	2	43	M
7	SP	2020-12-09 13:01:51	0.623	31.91	NA	NA	37	F
8	SP	2020-12-09 13:03:15	1.88	29.01	Mild	3	49	F
9	SP	2020-12-09 13:04:39	269.3	18.46	Strong	2	25	M
10	SP	2020-12-09 13:06:03	0.691	32.07	Strong	15	71	F
11	SP	2020-12-09 13:07:27	1.3	35.8	Strong	13	28	M
12	SP	2020-12-09 13:10:57	0.571	31.75	Mild	NA	59	F
13	SP	2020-12-09 13:12:21	5648	15.32	Mild	1	30	M
14	SP	2020-12-09 14:13:52	30.59	22.61	Asymptomatic	NA	73	F
15	SP	2020-12-09 14:52:09	0.659	35.22	Asymptomatic	NA	18	F
16	SP	2020-12-09 14:53:33	0.596	33.96	Asymptomatic	NA	56	M
17	SP	2020-12-09 14:54:57	0.547	37.98	Strong	10	43	M
18	SP	2020-12-09 14:58:27	0.716	35.43	Mild	7	70	M
19	SP	2020-12-09 14:59:51	23.75	23.9	Mild	2	55	F
20	SP	2020-12-09 15:01:15	0.655	31.79	Mild	NA	65	M
21	SP	2020-12-09 15:04:03	61.58	24.26	Mild	NA	75	M
22	SP	2020-12-09 15:05:27	0.631	31.33	Mild	NA	38	M
23	SP	2020-12-09 15:06:51	1.12	27.9	Mild	2	37	M
24	SP	2020-12-09 15:08:15	4.54	24.63	Mild	1	21	M
25	SP	2020-12-09 15:09:39	0.652	30.97	Mild	2	30	F
26	SP	2020-12-09 15:11:03	0.578	35.65	NA	NA	49	M
27	SP	2020-12-09 16:18:58	0.673	32.17	Strong	NA	48	M
28	SP	2020-12-09 16:20:22	0.581	38.16	Mild	1	34	M
29	SP	2020-12-09 16:21:04	4.22	27.35	Mild	2	51	F
30	SP	2021-01-07 10:20:21	1.31	33.54	Mild	3	16	F
31	SP	2021-01-07 10:21:45	0.683	32.88	Mild	6	57	F
32	SP	2021-01-07 10:23:09	0.702	35.81	Strong	2	49	M
33	SP	2021-01-07 10:24:33	0.794	33.06	Mild	1	25	M
34	SP	2021-01-07 10:25:57	0.646	31.47	Mild	9	24	M
35	SP	2021-01-07 10:27:21	0.755	28.7	Mild	2	58	M
36	SP	2021-01-07 10:28:45	0.64	35.07	Mild	2	30	F
37	SP	2021-01-07 11:13:04	2.81	25.58	Mild	1	53	M
38	SP	2021-01-07 10:31:33	0.682	35.17	Mild	4	63	M
39	SP	2021-01-07 10:32:57	261.9	21.94	Strong	1	54	M
40	SP	2021-01-07 10:34:21	0.813	30.81	Mild	7	34	F
41	SP	2021-01-07 10:35:45	55.17	22.13	Strong	1	35	F
42	SP	2021-01-07 10:37:09	2061	17.65	Mild	1	40	M
43	SP	2021-01-07 11:12:22	1.14	27.7	Mild	1	28	M
44	SP	2021-01-07 15:03:29	0.644	33.81	Mild	NA	36	M
45	SP	2021-01-07 15:04:53	0.676	30.41	Strong	4	37	F
46	SP	2021-01-07 15:06:17	1.26	27.98	Mild	4	41	M
47	SP	2021-01-07 15:07:41	0.63	31.86	Asymptomatic	NA	17	M
48	SP	2021-01-07 15:09:05	44.57	22.54	Mild	5	76	M
49	SP	2021-01-07 15:10:29	0.99	28.5	Strong	2	28	F
50	SP	2021-01-07 15:11:53	0.675	33.69	Mild	3	32	F
51	SP	2021-01-07 15:13:17	0.914	29.81	Mild	7	40	M
52	SP	2021-01-07 15:14:41	0.71	31.33	Mild	5	23	M
53	SP	2021-01-07 15:16:05	0.91	29.32	Asymptomatic	NA	47	M
54	SP	2021-01-07 16:11:14	448.1	18.63	Asymptomatic	NA	32	M
55	SP	2021-01-07 15:19:35	1.68	26.66	Mild	NA	18	F
56	SP	2021-01-07 15:22:23	0.567	31.94	Strong	1	29	M
57	SP	2021-01-08 10:40:42	399.6	19.83	Mild	1	23	F
58	SP	2021-01-08 10:42:06	0.848	30.04	Mild	3	22	M
59	SP	2021-01-08 16:03:11	1.15	27.5	Mild	1	35	F
60	SP	2021-01-08 10:44:54	0.722	31.37	Mild	4	26	F
61	SP	2021-01-08 10:46:18	0.642	35.42	Mild	4	23	M
62	SP	2021-01-08 10:49:48	0.818	30.44	Mild	1	34	F
63	SP	2021-01-08 10:51:12	5015	17.75	Strong	2	25	M
64	SP	2021-01-08 10:52:36	93.11	22.84	Mild	1	19	F
65	SP	2021-01-08 10:54:00	0.791	30.28	Mild	1	36	M
66	SP	2021-01-08 10:55:24	30.24	23.86	Strong	3	57	M
67	SP	2021-01-08 10:56:48	0.743	29.34	Mild	2	21	M
68	SP	2021-01-08 10:58:12	0.852	27.97	Strong	2	18	F
69	SP	2021-01-08 10:59:36	0.778	30.36	Mild	10	23	F
70	SP	2021-01-08 15:51:17	1.67	27.75	Strong	3	25	M
71	SP	2021-01-08 15:52:41	0.828	29.8	Mild	5	34	M
72	SP	2021-01-08 15:54:05	0.67	30.57	NA	NA	31	M
73	SP	2021-01-08 15:55:29	0.627	37.64	Mild	NA	32	M
74	SP	2021-01-08 15:56:53	2.17	25.69	Strong	1	30	M
75	SP	2021-01-08 15:58:17	0.71	35.05	Mild	2	21	F
76	SP	2021-01-08 15:59:41	0.597	33.34	Mild	NA	32	F
77	SP	2021-01-08 16:01:05	0.949	27.9	Strong	1	39	M
78	SP	2021-01-08 16:02:29	1.7	26.75	Strong	1	25	M
79	SP	2021-01-11 10:07:22	0.602	32.03	Mild	4	30	F
80	SP	2021-01-11 10:08:46	0.569	35.38	Mild	4	26	M
81	SP	2021-01-11 10:10:10	10.97	24.18	Strong	2	20	F
82	SP	2021-01-11 10:11:34	0.556	36.64	Strong	4	55	M
83	SP	2021-01-11 10:12:58	0.535	31.41	Mild	3	65	M
84	SP	2021-01-11 10:14:22	0.614	34.08	Mild	3	39	F
85	SP	2021-01-11 10:15:46	1.41	28.25	Mild	3	23	M
86	SP	2021-01-11 10:17:10	5.29	24.18	Mild	1	42	F
87	SP	2021-01-11 10:18:34	0.634	33.75	Mild	2	49	M

## Sheet: pos saliva (paired) (pos COIs)
No	Sample type	A_Date	COI	log10 COI	Ct E
1	SP	2020-12-09 12:53:27	1.8	0.255273	26.7
4	SP	2020-12-09 12:57:39	5.4	0.732394	23.8
5	SP	2020-12-09 12:59:03	720.5	2.85763	18.63
6	SP	2020-12-09 13:00:27	23.3	1.36736	22.47
8	SP	2020-12-09 13:03:15	1.88	0.274158	29.01
9	SP	2020-12-09 13:04:39	269.3	2.43024	18.46
11	SP	2020-12-09 13:07:27	1.3	0.113943	35.8
13	SP	2020-12-09 13:12:21	5648	3.75189	15.32
14	SP	2020-12-09 14:13:52	30.59	1.48558	22.61
19	SP	2020-12-09 14:59:51	23.75	1.37566	23.9
21	SP	2020-12-09 15:04:03	61.58	1.78944	24.26
23	SP	2020-12-09 15:06:51	1.12	0.049218	27.9
24	SP	2020-12-09 15:08:15	4.54	0.657056	24.63
29	SP	2020-12-09 16:21:04	4.22	0.625312	27.35
30	SP	2021-01-07 10:20:21	1.31	0.117271	33.54
37	SP	2021-01-07 11:13:04	2.81	0.448706	25.58
39	SP	2021-01-07 10:32:57	261.9	2.41814	21.94
41	SP	2021-01-07 10:35:45	55.17	1.7417	22.13
42	SP	2021-01-07 10:37:09	2061	3.31408	17.65
43	SP	2021-01-07 11:12:22	1.14	0.0569049	27.7
46	SP	2021-01-07 15:06:17	1.26	0.100371	27.98
48	SP	2021-01-07 15:09:05	44.57	1.64904	22.54
54	SP	2021-01-07 16:11:14	448.1	2.65137	18.63
55	SP	2021-01-07 15:19:35	1.68	0.225309	26.66
57	SP	2021-01-08 10:40:42	399.6	2.60163	19.83
59	SP	2021-01-08 16:03:11	1.15	0.0606978	27.5
63	SP	2021-01-08 10:51:12	5015	3.70027	17.75
64	SP	2021-01-08 10:52:36	93.11	1.969	22.84
66	SP	2021-01-08 10:55:24	30.24	1.48058	23.86
70	SP	2021-01-08 15:51:17	1.67	0.222716	27.75
74	SP	2021-01-08 15:56:53	2.17	0.33646	25.69
78	SP	2021-01-08 16:02:29	1.7	0.230449	26.75
81	SP	2021-01-11 10:10:10	10.97	1.04021	24.18
85	SP	2021-01-11 10:15:46	1.41	0.149219	28.25
86	SP	2021-01-11 10:17:10	5.29	0.723456	24.18

## Sheet: pos NPS (unpaired)
No	A_Date	COI	Ct E	Symptoms	Duration	Age	Sex
1	2021-01-11 15:04:54	1289	19.33	Mild	2	58.874	W
2	2021-01-11 15:05:36	447.5	22.05	Mild	3	30.5589	W
3	2021-01-11 15:06:18	12384	19.57	Mild	1	48.463	W
4	2021-01-11 15:07:00	6553	16.78	Mild	1	78.2521	M
5	2021-01-11 15:07:42	9.27	27.62	Mild	2	32.189	M
6	2021-01-11 15:08:24	115.1	27.23	Mild	6	46.7178	W
7	2021-01-11 15:09:06	2314	19.94	Mild	2	46.0466	W
8	2021-01-11 15:09:48	3.33	27.54	Mild	1	57.8603	W
9	2021-01-11 15:10:30	4.12	27.22	Mild	5	82.3151	M
10	2021-01-11 15:11:12	139.5	24.04	Mild	1	61.611	W
11	2021-01-11 15:11:54	2.57	32.24	Mild	1	28.1945	W
12	2021-01-11 15:12:36	21.26	25.73	Mild	1	78.3178	W
13	2021-01-11 15:13:18	2.28	27.02	Mild	6	36.1425	W
14	2021-01-11 15:14:00	8.47	24.81	Mild	2	57.6356	W
15	2021-01-11 15:14:42	326.8	21.86	Mild	4	89.6521	M
16	2021-01-11 15:15:24	2802	18.37	Mild	1	63.8932	W
17	2021-01-11 15:16:06	4321	18.99	Mild	2	65.5068	W
18	2021-01-11 15:16:48	27.22	26.58	Asymptomatic		31.9342	W
19	2021-01-11 15:17:30	7.3	27.64	Mild	4	59.7397	W
20	2021-01-11 15:18:12	614	18.98	Mild	3	45.3973	M
21	2021-01-11 15:18:54	14710	17.77	Mild	1	13.063	W
22	2021-01-11 15:19:36	26.71	22.01	Mild	1	59.0904	M
23	2021-01-11 15:20:18	17796	17.57	Mild	2	49.4986	M
24	2021-01-11 15:21:00	240.4	20.22	Mild	2	36.1644	W
25	2021-01-11 15:21:42	55.43	23.18	Mild	1	63.5123	M
26	2021-01-11 15:22:24	5.57	25.8	Strong	7	68.1945	M
27	2021-01-11 15:23:06	631.1	21.02	Mild	3	31.9452	M
28	2021-01-11 15:23:48	0.669	31.73	Mild	7	59.6575	W
29	2021-01-11 15:24:30	309.1	21.05	Mild	2	66.6164	W
30	2021-01-12 09:50:06	2215	19.37	Mild	3	22.3726	W
31	2021-01-12 09:50:48	4.47	27.69	Mild	3	21.2	W
32	2021-01-12 09:51:30	981.9	21.25	Strong	2	48.3589	M
33	2021-01-12 09:52:12	0.581	34.96	NA		58.2466	W
34	2021-01-12 09:52:54	420.2	21.55	Mild	4	58.3616	W
35	2021-01-12 09:53:36	263.6	22.58	Asymptomatic		55.1836	M
36	2021-01-12 09:54:18	2507	17.14	Strong	3	81.4082	W
37	2021-01-12 09:55:00	0.591	34.09	Mild	2	66.7699	M
38	2021-01-12 09:55:42	33.27	25.16	Mild	2	27.0274	W
39	2021-01-12 09:56:24	5000	19.08	Mild	2	21.5753	M
40	2021-01-12 09:57:06	16920	17.24	Mild	1	25.5068	M
41	2021-01-12 09:57:48	1353	20.06	Asymptomatic		51.1945	M
42	2021-01-12 09:59:12	8818	18.2	Mild	1	20.9205	M
43	2021-01-12 09:59:54	0.65	38.22	Strong	4	53.9014	W
44	2021-01-12 10:00:36	66.79	25.26	Mild	2	69.137	W
45	2021-01-12 10:01:18	564	18.08	Mild	3	52.5918	W
46	2021-01-12 10:02:00	53.09	21.42	Mild	1	23.0466	W
47	2021-01-12 10:02:42	8.76	25.93	Mild	6	26.2438	M
48	2021-01-12 10:03:24	633.4	18.66	Mild	3	31.4027	W
49	2021-01-12 10:04:06	165.2	24.34	Mild	1	52.137	W
50	2021-01-12 10:04:48	30.64	23.22	Mild	1	49.6795	M
51	2021-01-12 10:05:30	655.8	22.31	Mild	3	89.0521	M
52	2021-01-12 10:06:12	70.26	25.81	Mild	3	63.1205	W
53	2021-01-12 10:06:54	318.7	21.71	Mild	1	38.126	M
54	2021-01-12 10:07:36	868.7	18.48	Mild	1	60.7452	M
55	2021-01-12 10:08:18	146.2	23.29	Mild	5	97.5945	W
56	2021-01-12 10:09:00	34.73	22.79	Mild	6	74.9288	M
57	2021-01-12 10:09:42	3581	18.35	Mild	3	34.2685	M
58	2021-01-12 10:49:13	2336	19.37	Asymptomatic		86.7096	M
59	2021-01-12 10:49:55	807.4	20.02	Mild	1	47.4822	M
60	2021-01-12 10:50:37	4.56	29.67	Mild	2	34.7123	W
61	2021-01-12 10:51:19	28.47	24.92	Mild	2	64.8986	W
62	2021-01-12 10:52:01	149	22.92	Mild	2	35.2411	W
63	2021-01-12 10:52:43	20665	16.52	Mild	1	64.8575	M
64	2021-01-12 10:53:25	19.41	24.06	Mild	1	32.2986	M
65	2021-01-12 10:54:07	12185	17.68	Mild	1	61.9534	M
66	2021-01-12 10:54:49	3149	17.05	Mild	2	88.5288	W
67	2021-01-12 10:55:31	0.641	37.52	Asymptomatic		27.7397	M
68	2021-01-12 10:56:13	13.27	25.68	Mild	2	16.2164	M
69	2021-01-12 10:56:55	223.5	22.48	Mild	2	54.4658	W
70	2021-01-12 10:57:37	0.69	32.56	Mild	1	35.5836	M
71	2021-01-12 10:58:19	6259	17.83	Mild	1	22.6877	W
72	2021-01-12 10:59:01	1470	20.64	Mild	1	48.8027	W
73	2021-01-12 10:59:43	39.31	22.99	Mild	1	50.8164	W
74	2021-01-12 11:00:25	8.02	23.41	Mild	28	83.9151	M
75	2021-01-12 11:01:07	0.965	31.83	Mild	7	65.4219	W
76	2021-01-12 11:01:49	3603	17.72	Mild	1	50.2274	M
77	2021-01-12 11:02:31	7094	17.12	Mild	1	51.8438	M
78	2021-01-12 11:03:13	20.31	24.7	Mild	2	61.1863	M
79	2021-01-12 11:03:55	34.5	25.08	Mild	NA	41.674	M
80	2021-01-12 11:04:37	70.53	25.39	Mild	3	65.9452	W
81	2021-01-12 11:05:19	8889	18.08	Mild	2	39.5288	W
82	2021-01-12 11:06:01	129	22.62	Mild	1	63.6548	M
83	2021-01-12 11:06:43	5617	15.85	Mild	1	39.5479	M
84	2021-01-12 11:07:25	4.43	28.09	Mild	2	51.926	M
85	2021-01-12 11:08:07	1597	19.38	Mild	2	61.2822	W
86	2021-01-12 11:08:49	0.677	32.19	Mild	1	37.9918	W
87	2021-01-12 11:42:33	1.5	25.08	Mild	2	58.1863	M
88	2021-01-12 11:43:15	54.64	23.15	Mild	1	64.6274	M
89	2021-01-12 11:43:57	0.594	32.8	Mild	1	24.8082	W
90	2021-01-12 11:44:39	0.695	31.75	Mild	2	31.2384	W
91	2021-01-12 11:45:21	168.9	22.64	Strong	2	66.6247	M
92	2021-01-12 11:46:03	1976	18.56	Mild	2	30.9534	M
93	2021-01-12 12:21:14	19115	16.45	Mild	2	26.9836	W
94	2021-01-12 11:47:27	125.7	21.24	Mild	2	60.1452	W
95	2021-01-12 11:48:09	0.954	32.29	Mild	2	74.2082	W
96	2021-01-12 11:48:51	13547	19.49	Strong	4	76.7753	W
97	2021-01-12 11:49:33	0.682	33.43	Strong	NA	45.6164	W
98	2021-01-12 11:50:15	433.2	20.29	Strong	1	85.5808	W
99	2021-01-12 11:50:57	9.14	24.34	Mild	2	36.4274	W
100	2021-01-28 15:40:39	54.18	24.32	Mild	2	39.863	M

## Sheet: neg NPS (paired)
No	Sample type	A_Date	COI	Symptoms	Duration	Age	Sex
1	NPS	2021-01-13 09:19:42	0.568	Mild	1	24.1726	M
2	NPS	2021-01-13 09:21:06	0.536	Mild	7	40.5671	W
3	NPS	2021-01-13 09:22:30	0.537	Mild	7	24.1178	W
4	NPS	2021-01-13 09:23:54	0.578	Asymptomatic	NA	26.4932	W
5	NPS	2021-01-13 09:25:18	0.582	Strong	NA	21.7808	W
6	NPS	2021-01-13 09:26:42	0.592	Asymptomatic	NA	23.4219	M
7	NPS	2021-01-13 15:33:31	0.649	Mild	1	28.6329	M
8	NPS	2021-01-13 09:29:30	0.6	Strong	7	41.6466	W
9	NPS	2021-01-13 09:30:54	0.392	Mild	NA	24.8685	M
10	NPS	2021-01-13 09:32:18	0.609	Asymptomatic	NA	29.0082	W
11	NPS	2021-01-13 09:33:42	0.58	Mild	3	23.4055	M
12	NPS	2021-01-13 09:35:06	0.6	Asymptomatic	NA	27.263	W
13	NPS	2021-01-13 09:36:30	0.472	Mild	1	28.4822	W
14	NPS	2021-01-13 09:37:54	0.583	Strong	7	28.2877	W
15	NPS	2021-01-13 15:13:55	0.599	Mild	1	35.6548	M
16	NPS	2021-01-13 15:15:19	0.636	Strong	4	28.9808	W
17	NPS	2021-01-13 15:16:43	0.602	Mild	3	27.789	W
18	NPS	2021-01-13 15:18:07	0.654	Mild	2	38.863	M
19	NPS	2021-01-13 16:03:28	0.65	Asymptomatic	NA	28.6521	W
20	NPS	2021-01-13 15:20:55	0.618	Mild	2	40.2904	M
21	NPS	2021-01-13 15:22:19	0.63	Strong	2	17.0384	M
22	NPS	2021-01-13 15:23:43	0.647	Mild	NA	22.3507	W
23	NPS	2021-01-13 15:25:07	0.531	Mild	3	34.1644	W
24	NPS	2021-01-13 15:26:31	0.632	Mild	3	22.611	M
25	NPS	2021-01-13 15:27:55	0.665	Asymptomatic	NA	27.1096	M
26	NPS	2021-01-13 15:29:19	0.549	Strong	2	28.5753	M
27	NPS	2021-01-13 15:30:43	0.671	Asymptomatic	NA	53.737	W
28	NPS	2021-01-13 15:32:07	0.656	Asymptomatic	NA	47.4466	M
29	NPS	2021-01-22 13:09:36	0.66	Asymptomatic	NA	36.1836	W
30	NPS	2021-01-22 13:11:00	0.597	Asymptomatic	NA	53.8904	M
31	NPS	2021-01-22 13:12:24	0.576	Mild	4	54.3315	M
32	NPS	2021-01-22 13:13:48	0.576	Mild	1	33.2247	W
33	NPS	2021-01-22 13:15:12	0.518	NA	NA	27.137	W
34	NPS	2021-01-22 13:16:36	0.596	Mild	7	37.2438	M
35	NPS	2021-01-22 13:18:00	0.547	Strong	1	38.3178	M
36	NPS	2021-01-22 13:19:24	0.546	Mild	NA	24.8247	W
37	NPS	2021-01-22 13:20:48	0.63	Strong	4	27.9315	W
38	NPS	2021-01-22 13:22:12	0.628	Strong	2	21.9699	W
39	NPS	2021-01-22 13:23:36	0.638	Mild	NA	51.6932	W
40	NPS	2021-01-22 13:25:00	0.6	Mild	1	29.3205	W
41	NPS	2021-01-22 13:26:24	0.578	Mild	NA	18.9945	W
42	NPS	2021-01-22 13:27:48	0.602	Strong	5	40.9288	M
43	NPS	2021-01-22 14:02:42	0.57	Strong	1	17.5479	W
44	NPS	2021-01-22 14:04:06	0.445	Mild	6	30.6301	W
45	NPS	2021-01-22 14:05:30	0.59	Mild	1	47.0055	M
46	NPS	2021-01-22 14:06:54	0.568	Strong	1	32.3425	W
47	NPS	2021-01-22 14:08:18	0.479	Asymptomatic	NA	72.9644	W
48	NPS	2021-01-22 14:09:42	0.561	Mild	4	23.7726	M
49	NPS	2021-01-22 14:11:06	0.594	Asymptomatic	NA	26.8521	W
50	NPS	2021-01-22 14:12:30	0.578	Strong	NA	18.7808	W
51	NPS	2021-01-22 14:13:54	0.554	Strong	1	26.0356	M
52	NPS	2021-01-22 14:15:18	0.603	Strong	5	64.0137	W
53	NPS	2021-01-22 14:16:42	0.63	Asymptomatic	NA	35.9151	M
54	NPS	2021-01-22 14:18:06	0.597	Asymptomatic	NA	29.3014	M
55	NPS	2021-01-22 14:19:30	0.622	Asymptomatic	NA	23.5342	W
56	NPS	2021-01-22 14:20:54	0.633	Mild	2	25.6603	M
57	NPS	2021-01-22 16:49:16	0.588	Strong	2	60.5397	M
58	NPS	2021-01-22 16:54:52	0.616	Mild	3	42.7425	M
59	NPS	2021-01-22 16:56:16	0.576	Asymptomatic	NA	39.4986	M
60	NPS	2021-01-22 16:57:40	0.556	Mild	7	34.9589	M
61	NPS	2021-01-22 16:59:04	0.566	Strong	14	21.5836	M
62	NPS	2021-01-22 17:00:28	0.587	Mild	14	61.1096	W
63	NPS	2021-01-22 17:01:52	0.277	Mild	5	22.4795	M
64	NPS	2021-01-22 17:03:16	0.398	Mild	NA	17.6685	M
65	NPS	2021-01-22 17:04:40	0.263	Mild	1	21.6247	W
66	NPS	2021-01-22 17:06:04	0.412	Mild	4	23.2575	W
67	NPS	2021-01-22 17:07:28	0.348	Mild	2	25.1808	W
68	NPS	2021-01-22 17:08:52	0.313	Mild	NA	25.7562	M
69	NPS	2021-01-25 11:34:52	0.585	Asymptomatic	NA	24.8575	W
70	NPS	2021-01-25 11:36:16	0.498	Asymptomatic	NA	33.8493	M
71	NPS	2021-01-25 11:37:40	0.619	Strong	1	40.6274	M
72	NPS	2021-01-25 11:39:04	0.636	Asymptomatic	NA	47.9644	M
73	NPS	2021-01-25 11:40:28	0.598	Mild	1	53.2027	W
74	NPS	2021-01-25 11:41:52	0.623	Critical	NA	33.0164	W
75	NPS	2021-01-25 11:43:16	0.635	Mild	5	17.674	W
76	NPS	2021-01-25 11:44:40	0.616	Mild	NA	35.0904	W
77	NPS	2021-01-25 11:46:04	0.485	Mild	1	22.3123	W
78	NPS	2021-01-25 11:47:28	0.604	Mild	3	24.1973	W
79	NPS	2021-01-25 11:48:52	0.597	Mild	1	26.8521	W
80	NPS	2021-01-25 11:50:16	0.629	Mild	4	16.6521	M
81	NPS	2021-01-25 11:52:22	0.474	Strong	3	53.1753	M
82	NPS	2021-01-25 11:53:46	0.611	Mild	NA	70.9671	M
83	NPS	2021-01-25 12:44:48	0.662	Mild	1	21.1507	W
84	NPS	2021-01-25 12:46:12	0.609	Mild	NA	21.5397	W
85	NPS	2021-01-25 12:47:36	0.603	Mild	1	20.326	M
86	NPS	2021-01-25 12:49:00	0.614	Asymptomatic	NA	32.5014	W
87	NPS	2021-01-25 12:50:24	0.617	Asymptomatic	NA	34.1151	M
88	NPS	2021-01-25 12:51:48	0.63	Strong	NA	21.5808	W
89	NPS	2021-01-25 12:53:12	0.543	Strong	2	27.7096	M
90	NPS	2021-01-25 12:54:36	0.613	Strong	2	34.8329	W
91	NPS	2021-01-25 12:56:00	0.571	Mild	3	38.8904	M
92	NPS	2021-01-25 12:57:24	0.531	Asymptomatic	NA	31.4575	M
93	NPS	2021-01-25 13:31:29	0.506	Mild	1	32.7397	M
94	NPS	2021-01-25 13:00:12	0.627	Mild	NA	18.8767	M
95	NPS	2021-01-25 13:01:36	0.637	Mild	3	31.1151	W
96	NPS	2021-01-25 13:32:11	0.623	Mild	3	26.5205	W
97	NPS	2021-01-25 14:39:52	0.462	Mild	2	37.9616	W
98	NPS	2021-01-25 14:41:16	0.614	Mild	1	23.811	W
99	NPS	2021-01-25 14:42:40	0.644	Asymptomatic	NA	36.3699	M
100	NPS	2021-01-25 14:44:04	0.602	Mild	7	16.7644	W
101	NPS	2021-01-25 14:45:28	0.578	Mild	2	26.1671	M
102	NPS	2021-01-25 14:46:52	0.638	Mild	2	30.8	M
103	NPS	2021-01-25 14:48:16	0.605	Asymptomatic	NA	39.0329	W
104	NPS	2021-01-25 15:50:40	0.577	Mild	NA	64.3589	W
105	NPS	2021-01-25 14:54:34	0.596	Asymptomatic	NA	35.6082	W
106	NPS	2021-01-25 14:55:58	0.582	Mild	NA	38.0329	W
107	NPS	2021-01-25 14:57:22	0.631	Strong	3	22.0219	W
108	NPS	2021-01-25 14:58:46	0.503	Mild	NA	26.1178	W
109	NPS	2021-01-25 17:23:18	0.58	Mild	5	51.1644	M
110	NPS	2021-01-25 17:24:42	0.55	Mild	NA	23.1644	W
111	NPS	2021-01-25 17:26:06	0.544	Mild	3	43.5671	M
112	NPS	2021-01-25 17:27:30	0.562	Strong	NA	15.6274	W
113	NPS	2021-01-25 17:28:54	0.583	Mild	5	53.1507	M
114	NPS	2021-01-25 17:30:18	0.583	Mild	1	22.7836	M
115	NPS	2021-01-25 17:31:42	0.559	Asymptomatic	NA	46.4301	W
116	NPS	2021-01-25 17:33:06	0.665	Mild	7	22.6521	W
117	NPS	2021-01-25 17:34:30	0.584	Mild	3	52.6192	W
118	NPS	2021-01-25 17:35:54	0.596	Asymptomatic	NA	61.5342	W
119	NPS	2021-01-25 17:37:18	0.62	Strong	1	32.5041	W
120	NPS	2021-01-25 17:38:42	0.661	Mild	NA	23.4438	W
121	NPS	2021-01-25 17:40:06	0.667	Mild	2	46.3863	M
122	NPS	2021-01-25 17:41:30	0.568	Mild	4	17.1205	M
123	NPS	2021-01-26 09:16:12	0.472	Mild	NA	19.6959	W
124	NPS	2021-01-26 09:17:36	0.615	Mild	3	16.9699	W
125	NPS	2021-01-26 09:19:00	0.534	Mild	5	26.4658	W
126	NPS	2021-01-26 09:20:24	0.623	Asymptomatic	NA	21.4027	M
127	NPS	2021-01-26 09:21:48	0.581	Strong	3	22.9918	W
128	NPS	2021-01-26 09:23:12	0.61	Mild	NA	29.3836	M
129	NPS	2021-01-26 09:24:36	0.616	Strong	3	31.0521	W
130	NPS	2021-01-26 09:26:00	0.576	Asymptomatic	NA	29.137	M
131	NPS	2021-01-26 09:27:24	0.639	Strong	NA	28.9123	M
132	NPS	2021-01-26 09:28:48	0.63	Asymptomatic	NA	34.4082	M
133	NPS	2021-01-26 09:30:12	0.663	Asymptomatic	NA	33.3781	W
134	NPS	2021-01-26 09:31:36	0.612	Strong	1	34.1534	W
135	NPS	2021-01-26 09:33:00	0.645	NA	NA	21.0438	W
136	NPS	2021-01-26 09:34:24	0.619	Mild	3	49.0959	M
137	NPS	2021-01-26 12:51:23	0.641	Asymptomatic	NA	17.989	M
138	NPS	2021-01-26 12:52:47	0.601	Strong		57.5151	M
139	NPS	2021-01-26 12:54:11	0.638	Asymptomatic	NA	16.737	M
140	NPS	2021-01-26 12:55:35	0.624	Strong	2	47.4027	M
141	NPS	2021-01-26 12:56:59	0.689	Strong	2	54.2466	W
142	NPS	2021-01-26 12:58:23	0.573	Mild	3	21.4795	W
143	NPS	2021-01-26 12:59:47	0.638	Mild	1	28.4384	W
144	NPS	2021-01-26 13:01:11	0.612	Mild	NA	28.063	W
145	NPS	2021-01-26 13:02:35	0.601	Mild	1	38.9397	W
146	NPS	2021-01-26 13:03:59	0.449	Asymptomatic	NA	30.6164	M
147	NPS	2021-01-26 13:05:23	0.545	Mild	NA	38.2055	M
148	NPS	2021-01-26 13:06:47	0.471	Mild	7	38.8466	W
149	NPS	2021-01-26 13:08:11	0.664	Mild	2	43.0877	W
150	NPS	2021-01-26 13:09:35	0.546	Asymptomatic	NA	37.2137	W
151	NPS	2021-01-26 15:19:10	0.598	Asymptomatic	NA	53.4219	W
152	NPS	2021-01-26 15:20:34	0.563	Asymptomatic	NA	28.7151	W
153	NPS	2021-01-26 15:21:58	0.606	Mild	NA	39.3507	M
154	NPS	2021-01-26 15:23:22	0.618	Mild	3	31.5644	M
155	NPS	2021-01-26 15:24:46	0.603	Mild	1	21.8767	W
156	NPS	2021-01-26 15:26:10	0.642	Asymptomatic	NA	61.0603	M
157	NPS	2021-01-26 15:27:34	0.641	Mild	1	41.9863	M
158	NPS	2021-01-26 15:28:58	0.612	Mild	3	27.2658	W
159	NPS	2021-01-26 15:30:22	0.604	Mild	4	35.4904	M
160	NPS	2021-01-26 15:31:46	0.641	Strong	5	39.8767	W
161	NPS	2021-01-26 15:33:10	0.661	Mild	3	27.9068	W
162	NPS	2021-01-26 15:34:34	0.608	Strong	2	36.8438	W
163	NPS	2021-01-26 15:35:58	0.615	NA	NA	58.3534	M
164	NPS	2021-01-26 15:37:22	0.43	Asymptomatic	NA	34.4521	M
165	NPS	2021-01-26 16:15:39	0.607	Strong	2	26.811	M
166	NPS	2021-01-26 16:17:03	0.607	Mild	1	22.4438	M
167	NPS	2021-01-26 17:00:33	0.576	Mild	3	33.0904	M
168	NPS	2021-01-26 16:19:51	0.582	Mild	5	24.1452	W
169	NPS	2021-01-26 16:21:15	0.549	Mild	1	22.8	M
170	NPS	2021-01-26 16:22:39	0.567	Mild	3	24.8685	M
171	NPS	2021-01-26 16:24:03	0.561	Asymptomatic	NA	22.4849	W
172	NPS	2021-01-26 16:25:27	0.639	Asymptomatic	NA	24.6712	W
173	NPS	2021-01-26 16:26:51	0.548	Strong	2	30.2822	M
174	NPS	2021-01-26 17:01:15	0.586	Mild	4	24.4301	W
175	NPS	2021-01-26 16:29:39	0.554	Mild	5	27.7041	M
176	NPS	2021-01-26 16:31:03	0.56	Strong	3	36.6384	W
177	NPS	2021-01-26 16:32:27	0.59	Mild	NA	53.0822	W
178	NPS	2021-01-26 16:33:51	0.597	Mild	3	32.4877	W
179	NPS	2021-01-27 09:04:34	0.641	Mild	6	32.4822	W
180	NPS	2021-01-27 09:05:58	0.399	Mild	NA	51.2137	W
181	NPS	2021-01-27 09:07:22	0.589	Mild	1	46.6411	W
182	NPS	2021-01-27 09:08:46	0.569	Mild	2	26.5041	W
183	NPS	2021-01-27 09:10:10	0.453	Mild	4	24.674	W
184	NPS	2021-01-27 09:11:34	0.618	Mild	1	21.8219	W
185	NPS	2021-01-27 09:12:58	0.597	Mild	NA	43.137	M
186	NPS	2021-01-27 09:14:22	0.487	Mild	1	26.2904	M
187	NPS	2021-01-27 09:15:46	0.611	Strong	3	34.3507	M
188	NPS	2021-01-27 09:17:10	0.543	Mild	2	25.9452	M
189	NPS	2021-01-27 09:18:34	0.606	Strong	1	16.7041	W
190	NPS	2021-01-27 09:19:58	0.581	Mild	1	28.6329	M
191	NPS	2021-01-27 09:21:22	0.391	Mild	3	34.0192	M
192	NPS	2021-01-27 09:22:46	0.572	Mild	4	40.5205	W
193	NPS	2021-01-27 15:21:41	0.576	Mild	3	17.5863	M
194	NPS	2021-01-27 15:23:05	0.633	Asymptomatic	NA	49.0411	W
195	NPS	2021-01-27 15:24:29	0.632	Mild	3	31.7041	W
196	NPS	2021-01-27 15:25:53	0.577	Strong	3	40.3014	M
197	NPS	2021-01-27 15:27:17	0.48	Mild	1	63.3836	W
198	NPS	2021-01-27 15:28:41	0.606	Mild	1	35.0164	W
199	NPS	2021-01-27 15:30:05	0.57	Mild	2	28.5562	M
200	NPS	2021-01-27 15:31:29	0.604	Mild	1	17.7205	M
201	NPS	2021-01-27 15:32:53	0.457	Asymptomatic	NA	22.7479	W
202	NPS	2021-01-27 15:34:17	0.575	Mild	4	36.2603	M
203	NPS	2021-01-27 15:35:41	0.621	Mild	1	28.1534	M
204	NPS	2021-01-27 15:37:05	0.625	Asymptomatic	NA	20.4466	M
205	NPS	2021-01-27 15:38:29	0.642	Asymptomatic	NA	28.8548	M
206	NPS	2021-01-27 15:39:53	0.599	Asymptomatic	NA	28.9452	M
207	NPS	2021-01-27 16:12:56	0.613	Strong	3	22.1644	M
208	NPS	2021-01-27 16:14:20	0.591	Asymptomatic	NA	32.9589	W
209	NPS	2021-01-27 16:15:44	0.6	Mild	3	23.1233	M
210	NPS	2021-01-27 16:17:08	0.583	Mild	1	43.4685	W
211	NPS	2021-01-27 16:18:32	0.613	Strong	3	40.137	M
212	NPS	2021-01-27 16:19:56	0.627	Asymptomatic	NA	33.4685	W
213	NPS	2021-01-27 16:21:20	0.61	Strong	1	36.6767	M
214	NPS	2021-01-27 16:22:44	0.612	Strong	5	16.9644	W
215	NPS	2021-01-27 16:24:08	0.61	Asymptomatic	NA	76.811	M
216	NPS	2021-01-27 16:25:32	0.644	Strong	2	34.2877	M
217	NPS	2021-01-27 16:26:56	0.61	Mild	1	46.7616	M
218	NPS	2021-01-27 16:28:20	0.518	Mild	1	71.5973	W
219	NPS	2021-01-27 16:29:44	0.618	Asymptomatic	NA	18.6767	W
220	NPS	2021-01-27 16:31:08	0.437	Mild	2	21.1233	M

## Sheet: neg saliva (paired)
No	Sample type	A_Date	COI	A_Date	COI	Symptoms	Duration	Age	Sex
1	SP	2021-01-13 09:20:24	0.52			Mild	1	24.1726	M
2	SP	2021-01-13 09:21:48	0.558			Mild	7	40.5671	W
3	SP	2021-01-13 09:23:12	0.521			Mild	7	24.1178	W
4	SP	2021-01-13 09:24:36	0.553			Asymptomatic	NA	26.4932	W
5	SP	2021-01-13 09:26:00	0.598			Strong	NA	21.7808	W
6	SP	2021-01-13 09:27:24	0.553			Asymptomatic	NA	23.4219	M
7	SP	2021-01-13 09:28:06	0.611			Mild	1	28.6329	M
8	SP	2021-01-13 09:30:12	0.568			Strong	7	41.6466	W
9	SP	2021-01-13 09:31:36	0.514			Mild	NA	24.8685	M
10	SP	2021-01-13 09:33:00	0.609			Asymptomatic	NA	29.0082	W
11	SP	2021-01-13 09:34:24	0.587			Mild	3	23.4055	M
12	SP	2021-01-13 09:35:48	0.605			Asymptomatic	NA	27.263	W
13	SP	2021-01-13 09:37:12	0.626			Mild	1	28.4822	W
14	SP	2021-01-13 09:38:36	0.566			Strong	7	28.2877	W
15	SP	2021-01-13 15:14:37	0.678			Mild	1	35.6548	M
16	SP	2021-01-13 15:16:01	0.579			Strong	4	28.9808	W
17	SP	2021-01-13 15:17:25	0.676			Mild	3	27.789	W
18	SP	2021-01-13 15:18:49	0.645			Mild	2	38.863	M
19	SP	2021-01-13 15:20:13	0.668			Asymptomatic	NA	28.6521	W
20	SP	2021-01-13 15:21:37	0.721			Mild	2	40.2904	M
21	SP	2021-01-13 15:23:01	0.673			Strong	2	17.0384	M
22	SP	2021-01-13 15:24:25	0.682			Mild	NA	22.3507	W
23	SP	2021-01-13 15:25:49	0.673			Mild	3	34.1644	W
24	SP	2021-01-13 15:27:13	0.633			Mild	3	22.611	M
25	SP	2021-01-13 15:28:37	0.686			Asymptomatic	NA	27.1096	M
26	SP	2021-01-13 15:30:01	0.663			Strong	2	28.5753	M
27	SP	2021-01-13 15:31:25	0.564			Asymptomatic	NA	53.737	W
28	SP	2021-01-13 15:32:49	0.681			Asymptomatic	NA	47.4466	M
29	SP	2021-01-22 13:10:18	0.591			Asymptomatic	NA	36.1836	W
30	SP	2021-01-22 13:11:42	0.586					53.8904	M
31	SP	2021-01-22 13:13:06	0.527			Mild	4	54.3315	M
32	SP	2021-01-22 13:14:30	0.578			Mild	1	33.2247	W
33	SP	2021-01-22 13:15:54	0.597			NA	NA	27.137	W
34	SP	2021-01-22 13:17:18	0.3			Mild	7	37.2438	M
35	SP	2021-01-22 13:18:42	0.556			Strong	1	38.3178	M
36	SP	2021-01-22 13:20:06	0.649			Mild	NA	24.8247	W
37	SP	2021-01-22 13:21:30	0.617			Strong	4	27.9315	W
38	SP	2021-01-22 13:22:54	0.578			Strong	2	21.9699	W
39	SP	2021-01-22 13:24:18	0.585			Mild	NA	51.6932	W
40	SP	2021-01-22 13:25:42	0.584			Mild	1	29.3205	W
41	SP	2021-01-22 13:27:06	0.502			Mild	NA	18.9945	W
42	SP	2021-01-22 13:28:30	0.18			Strong	5	40.9288	M
43	SP	2021-01-22 14:03:24	0.72			Strong	1	17.5479	W
44	SP	2021-01-22 14:04:48	0.67			Mild	6	30.6301	W
45	SP	2021-01-22 14:06:12	0.602			Mild	1	47.0055	M
46	SP	2021-01-22 14:07:36	0.605			Strong	1	32.3425	W
47	SP	2021-01-22 14:09:00	0.62			Asymptomatic	NA	72.9644	W
48	SP	2021-01-22 14:10:24	0.48			Mild	4	23.7726	M
49	SP	2021-01-22 14:11:48	0.669			Asymptomatic	NA	26.8521	W
50	SP	2021-01-22 14:13:12	0.556			Strong	NA	18.7808	W
51	SP	2021-01-22 14:14:36	1.41	2021-01-27 15:41:17	0.612	Strong	1	26.0356	M
52	SP	2021-01-22 14:16:00	0.643			Strong	5	64.0137	W
53	SP	2021-01-22 14:17:24	0.52			Asymptomatic	NA	35.9151	M
54	SP	2021-01-22 14:18:48	0.453			Asymptomatic	NA	29.3014	M
55	SP	2021-01-22 14:20:12	0.601			Asymptomatic	NA	23.5342	W
56	SP	2021-01-22 14:21:36	0.225			Mild	2	25.6603	M
57	SP	2021-01-22 16:49:58	0.577			Strong	2	60.5397	M
58	SP	2021-01-22 16:55:34	0.187			Mild	3	42.7425	M
59	SP	2021-01-22 16:56:58	0.585			Asymptomatic	NA	39.4986	M
60	SP	2021-01-22 16:58:22	0.507			Mild	7	34.9589	M
61	SP	2021-01-22 16:59:46	0.408			Strong	14	21.5836	M
62	SP	2021-01-22 17:01:10	0.321			Mild	14	61.1096	W
63	SP	2021-01-22 17:02:34	0.28			Mild	5	22.4795	M
64	SP	2021-01-22 17:03:58	0.32			Mild	NA	17.6685	M
65	SP	2021-01-22 17:05:22	0.233			Mild	1	21.6247	W
66	SP	2021-01-22 17:06:46	0.262			Mild	4	23.2575	W
67	SP	2021-01-22 17:08:10	0.357			Mild	2	25.1808	W
68	SP	2021-01-22 17:09:34	0.379			Mild	NA	25.7562	M
69	SP	2021-01-25 11:35:34	0.465			Asymptomatic	NA	24.8575	W
70	SP	2021-01-25 11:36:58	0.555			Asymptomatic	NA	33.8493	M
71	SP	2021-01-25 11:38:22	0.601			Strong	1	40.6274	M
72	SP	2021-01-25 11:39:46	0.553			Asymptomatic	NA	47.9644	M
73	SP	2021-01-25 11:41:10	0.544			Mild	1	53.2027	W
74	SP	2021-01-25 11:42:34	0.654			Critical		33.0164	W
75	SP	2021-01-25 11:43:58	0.621			Mild	5	17.674	W
76	SP	2021-01-25 11:45:22	0.655			Mild	NA	35.0904	W
77	SP	2021-01-25 11:46:46	0.593			Mild	1	22.3123	W
78	SP	2021-01-25 11:48:10	0.562			Mild	3	24.1973	W
79	SP	2021-01-25 11:49:34	0.632			Mild	1	26.8521	W
80	SP	2021-01-25 11:50:58	0.618			Mild	4	16.6521	M
81	SP	2021-01-25 11:53:04	0.518			Strong	3	53.1753	M
82	SP	2021-01-25 11:54:28	0.563			Mild	NA	70.9671	M
83	SP	2021-01-25 12:45:30	0.596			Mild	1	21.1507	W
84	SP	2021-01-25 12:46:54	0.577			Mild	NA	21.5397	W
85	SP	2021-01-25 12:48:18	0.672			Mild	1	20.326	M
86	SP	2021-01-25 12:49:42	0.644			Asymptomatic	NA	32.5014	W
87	SP	2021-01-25 12:51:06	0.58			Asymptomatic	NA	34.1151	M
88	SP	2021-01-25 12:52:30	0.637			Strong	NA	21.5808	W
89	SP	2021-01-25 12:53:54	0.604			Strong	2	27.7096	M
90	SP	2021-01-25 13:30:47	0.658			Strong	2	34.8329	W
91	SP	2021-01-25 12:56:42	0.538			Mild	3	38.8904	M
92	SP	2021-01-25 12:58:06	0.605			Asymptomatic	NA	31.4575	M
93	SP	2021-01-25 12:59:30	0.598			Mild	1	32.7397	M
94	SP	2021-01-25 13:00:54	0.743			Mild	NA	18.8767	M
95	SP	2021-01-25 13:02:18	0.689			Mild	3	31.1151	W
96	SP	2021-01-25 13:03:42	0.575			Mild	3	26.5205	W
97	SP	2021-01-25 14:40:34	0.595			Mild	2	37.9616	W
98	SP	2021-01-25 14:41:58	0.663			Mild	1	23.811	W
99	SP	2021-01-25 14:43:22	0.625			Asymptomatic	NA	36.3699	M
100	SP	2021-01-25 14:44:46	0.651			Mild	7	16.7644	W
101	SP	2021-01-25 14:46:10	0.642			Mild	2	26.1671	M
102	SP	2021-01-25 14:47:34	0.638			Mild	2	30.8	M
103	SP	2021-01-25 14:48:58	0.546			Asymptomatic	NA	39.0329	W
104	SP	2021-01-25 14:50:22	0.556			Mild	NA	64.3589	W
105	SP	2021-01-25 14:55:16	0.555			Asymptomatic	NA	35.6082	W
106	SP	2021-01-25 14:56:40	0.582			Mild	NA	38.0329	W
107	SP	2021-01-25 14:58:04	0.595			Strong	3	22.0219	W
108	SP	2021-01-25 14:59:28	0.645			Mild	NA	26.1178	W
109	SP	2021-01-25 17:24:00	0.525			Mild	5	51.1644	M
110	SP	2021-01-25 17:25:24	0.557			Mild	NA	23.1644	W
111	SP	2021-01-25 17:26:48	0.577			Mild	3	43.5671	M
112	SP	2021-01-25 17:28:12	0.582			Strong	NA	15.6274	W
113	SP	2021-01-25 17:29:36	0.708			Mild	5	53.1507	M
114	SP	2021-01-25 17:31:00	0.592			Mild	1	22.7836	M
115	SP	2021-01-25 17:32:24	0.661			Asymptomatic	NA	46.4301	W
116	SP	2021-01-25 17:33:48	0.643			Mild	7	22.6521	W
117	SP	2021-01-25 17:35:12	0.584			Mild	3	52.6192	W
118	SP	2021-01-25 17:36:36	0.65			Asymptomatic	NA	61.5342	W
119	SP	2021-01-25 17:38:00	0.583			Strong	1	32.5041	W
120	SP	2021-01-25 17:39:24	0.709			Mild	NA	23.4438	W
121	SP	2021-01-25 17:40:48	0.661			Mild	2	46.3863	M
122	SP	2021-01-25 17:42:12	0.632			Mild	4	17.1205	M
123	SP	2021-01-26 09:16:54	0.608			Mild	NA	19.6959	W
124	SP	2021-01-26 09:18:18	0.674			Mild	3	16.9699	W
125	SP	2021-01-26 09:19:42	0.518			Mild	5	26.4658	W
126	SP	2021-01-26 09:21:06	0.653			Asymptomatic	NA	21.4027	M
127	SP	2021-01-26 09:22:30	0.626			Strong	3	22.9918	W
128	SP	2021-01-26 09:23:54	0.557			Mild	NA	29.3836	M
129	SP	2021-01-26 09:25:18	0.657			Strong	3	31.0521	W
130	SP	2021-01-26 09:26:42	0.595					29.137	M
131	SP	2021-01-26 09:28:06	0.638			Strong	NA	28.9123	M
132	SP	2021-01-26 09:29:30	0.555			Asymptomatic	NA	34.4082	M
133	SP	2021-01-26 09:30:54	0.538			Asymptomatic	NA	33.3781	W
134	SP	2021-01-26 09:32:18	0.503			Strong	1	34.1534	W
135	SP	2021-01-26 09:33:42	0.589			NA	NA	21.0438	W
136	SP	2021-01-26 09:35:06	0.631			Mild	3	49.0959	M
137	SP	2021-01-26 12:52:05	0.65			Asymptomatic	NA	17.989	M
138	SP	2021-01-26 12:53:29	0.624			Strong		57.5151	M
139	SP	2021-01-26 12:54:53	0.64			Asymptomatic	NA	16.737	M
140	SP	2021-01-26 12:56:17	0.661			Strong	2	47.4027	M
141	SP	2021-01-26 12:57:41	0.635			Strong	2	54.2466	W
142	SP	2021-01-26 12:59:05	0.664			Mild	3	21.4795	W
143	SP	2021-01-26 13:00:29	0.659			Mild	1	28.4384	W
144	SP	2021-01-26 13:01:53	0.632			Mild	NA	28.063	W
145	SP	2021-01-26 13:03:17	0.684			Mild	1	38.9397	W
146	SP	2021-01-26 13:04:41	0.635			Asymptomatic	NA	30.6164	M
147	SP	2021-01-26 13:06:05	0.666			Mild	NA	38.2055	M
148	SP	2021-01-26 13:07:29	0.589			Mild	7	38.8466	W
149	SP	2021-01-26 13:08:53	0.664			Mild	2	43.0877	W
150	SP	2021-01-26 13:10:17	0.666			Asymptomatic	NA	37.2137	W
151	SP	2021-01-26 15:19:52	0.518			Asymptomatic	NA	53.4219	W
152	SP	2021-01-26 15:21:16	0.612			Asymptomatic	NA	28.7151	W
153	SP	2021-01-26 15:22:40	0.659			Mild	NA	39.3507	M
154	SP	2021-01-26 15:24:04	0.645			Mild	3	31.5644	M
155	SP	2021-01-26 15:25:28	0.68			Mild	1	21.8767	W
156	SP	2021-01-26 15:26:52	0.648			Asymptomatic	NA	61.0603	M
157	SP	2021-01-26 15:28:16	0.561			Mild	1	41.9863	M
158	SP	2021-01-26 15:29:40	0.614			Mild	3	27.2658	W
159	SP	2021-01-26 15:31:04	0.655			Mild	4	35.4904	M
160	SP	2021-01-26 15:32:28	0.638			Strong	5	39.8767	W
161	SP	2021-01-26 15:33:52	0.505			Mild	3	27.9068	W
162	SP	2021-01-26 15:35:16	0.59			Strong	2	36.8438	W
163	SP	2021-01-26 15:36:40	0.529			NA	NA	58.3534	M
164	SP	2021-01-26 15:38:04	0.614					34.4521	M
165	SP	2021-01-26 16:16:21	0.503			Strong	2	26.811	M
166	SP	2021-01-26 16:17:45	0.622			Mild	1	22.4438	M
167	SP	2021-01-26 16:19:09	0.561			Mild	3	33.0904	M
168	SP	2021-01-26 16:20:33	0.58			Mild	5	24.1452	W
169	SP	2021-01-26 16:21:57	0.582			Mild	1	22.8	M
170	SP	2021-01-26 16:23:21	0.59			Mild	3	24.8685	M
171	SP	2021-01-26 16:24:45	0.43			Asymptomatic	NA	22.4849	W
172	SP	2021-01-26 16:26:09	0.604			Asymptomatic	NA	24.6712	W
173	SP	2021-01-26 16:27:33	0.51			Strong	2	30.2822	M
174	SP	2021-01-26 16:28:57	0.64			Mild	4	24.4301	W
175	SP	2021-01-26 16:30:21	0.631			Mild	5	27.7041	M
176	SP	2021-01-26 16:31:45	0.564			Strong	3	36.6384	W
177	SP	2021-01-26 16:33:09	0.58			Mild	NA	53.0822	W
178	SP	2021-01-26 16:34:33	0.57			Mild	3	32.4877	W
179	SP	2021-01-27 09:05:16	0.427			Mild	6	32.4822	W
180	SP	2021-01-27 09:06:40	0.623			Mild	NA	51.2137	W
181	SP	2021-01-27 09:08:04	0.478			Mild	1	46.6411	W
182	SP	2021-01-27 09:09:28	0.649			Mild	2	26.5041	W
183	SP	2021-01-27 09:10:52	0.542			Mild	4	24.674	W
184	SP	2021-01-27 09:12:16	0.619			Mild	1	21.8219	W
185	SP	2021-01-27 09:13:40	0.476			Mild	NA	43.137	M
186	SP	2021-01-27 09:15:04	0.496			Mild	1	26.2904	M
187	SP	2021-01-27 09:16:28	0.551			Strong	3	34.3507	M
188	SP	2021-01-27 09:17:52	0.592			Mild	2	25.9452	M
189	SP	2021-01-27 09:19:16	0.585			Strong	1	16.7041	W
190	SP	2021-01-27 09:20:40	0.568			Mild	1	28.6329	M
191	SP	2021-01-27 09:22:04	0.604			Mild	3	34.0192	M
192	SP	2021-01-27 09:23:28	0.572			Mild	4	40.5205	W
193	SP	2021-01-27 15:22:23	0.512			Mild	3	17.5863	M
194	SP	2021-01-27 15:23:47	0.602			Asymptomatic	NA	49.0411	W
195	SP	2021-01-27 15:25:11	0.487			Mild	3	31.7041	W
196	SP	2021-01-27 15:26:35	0.591			Strong	3	40.3014	M
197	SP	2021-01-27 15:27:59	0.609			Mild	1	63.3836	W
198	SP	2021-01-27 15:29:23	0.538			Mild	1	35.0164	W
199	SP	2021-01-27 15:30:47	0.535			Mild	2	28.5562	M
200	SP	2021-01-27 15:32:11	0.643			Mild	1	17.7205	M
201	SP	2021-01-27 15:33:35	0.652			Asymptomatic	NA	22.7479	W
202	SP	2021-01-27 15:34:59	0.669			Mild	4	36.2603	M
203	SP	2021-01-27 15:36:23	0.637			Mild	1	28.1534	M
204	SP	2021-01-27 15:37:47	0.622			Asymptomatic	NA	20.4466	M
205	SP	2021-01-27 15:39:11	0.553			Asymptomatic	NA	28.8548	M
206	SP	2021-01-27 15:40:35	0.743			Asymptomatic	NA	28.9452	M
207	SP	2021-01-27 16:13:38	0.577			Strong	3	22.1644	M
208	SP	2021-01-27 16:15:02	0.61			Asymptomatic	NA	32.9589	W
209	SP	2021-01-27 16:16:26	0.684			Mild	3	23.1233	M
210	SP	2021-01-27 16:17:50	0.679			Mild	1	43.4685	W
211	SP	2021-01-27 16:19:14	0.544			Strong	3	40.137	M
212	SP	2021-01-27 16:20:38	0.608			Asymptomatic	NA	33.4685	W
213	SP	2021-01-27 16:22:02	0.573			Strong	1	36.6767	M
214	SP	2021-01-27 16:23:26	0.693			Strong	5	16.9644	W
215	SP	2021-01-27 16:24:50	0.577			Asymptomatic	NA	76.811	M
216	SP	2021-01-27 16:26:14	0.557			Strong	2	34.2877	M
217	SP	2021-01-27 16:27:38	0.571			Mild	1	46.7616	M
218	SP	2021-01-27 16:29:02	0.687			Mild	1	71.5973	W
219	SP	2021-01-27 16:30:26	0.689			Asymptomatic	NA	18.6767	W
220	SP	2021-01-27 16:32:32	0.453			Mild	2	21.1233	M
